# Supplementary material for: Comparison of sampling methods for next generation sequencing for patients with lung cancer
Source: Cancer Med. 2022 Mar 10;11(14):2744–54. doi: 10.1002/cam4.4632 (PMC9302352; doi:10.1002/cam4.4632)
Supplement: Supplementary file 1 — Data S1. Supporting Information [file CAM4-11-2744-s001.zip]

Archive with 6 entries (6 files):
- cam44632-sup-0002-FigS2.tif
- cam44632-sup-0003-TableS1.docx
- cam44632-sup-0004-TableS2.docx
- cam44632-sup-0005-TableS3.docx
- CAM4_4632_Supplementary Figure legends.docx
- cam44632-sup-0001-FigS1.tif
